# Supplementary material for: Defining the Prognostic Significance of BRAF V600E in Early-Stage Colon Cancer: A Systematic Review and Meta-Analysis
Source: Curr Oncol. 2025 Nov 6;32(11):624. doi: 10.3390/curroncol32110624 (PMC12651658; doi:10.3390/curroncol32110624)
Supplement: Supplementary file 1 [file curroncol-32-00624-s001.zip]

Archive with 1 entries (1 files):
- curroncol-3811807-supplementary.pdf
